# Supplementary material for: Using the health belief model to understand the factors influencing the perceptions of people of Chinese ancestry about reducing salt consumption for hypertension prevention: A cross-sectional study
Source: PLoS One. 2023 Aug 16;18(8):e0289867. doi: 10.1371/journal.pone.0289867 (PMC10431675; doi:10.1371/journal.pone.0289867)
Supplement: S1 Data — (XLSX) [file pone.0289867.s002.xlsx]

## Sheet: dataset0
BI	Q1	Q2	Q5	Q8a_1	Q8b_1	Q12_1_SD	Q13_1	Q14_1	Q17	Q19	Q20	Q21	T	S	BP	BS	LA	B
18.8889	2	62	4	3	3	3	70	93	2	2	1	2	3.6	5	4.33333	4.25	3.4	3
20.202	1	63	4	3	3	4.7	90	0	2	2	2	2	3.42222	4.33333	5	4.25	3.9	2.61111
23.1405	1	33	3	5	2	4	50	100	2	2	2	1	3.37778	4.33333	5	5	4	2.44444
23.8751	2	37	4	4	3	4	51	29	2	2	2	2	3.64444	4	3	3.75	4.5	3.5
19.9792	2	38	3	2	1	3	80	0	2	2	2	1	3.04444	3.33333	4	3.5	3.5	2.72222
23.7118	2	31	3	2	2	0.8	72	21	2	2	2	1	3.48889	4.66667	5	4.25	4.8	2.27778
20.4444	2	54	4	1	2	1	25	0	2	2	2	2	2.77498	3.66667	3.66667	4	2.9	2.2708
33.218	1	49	3	1	2	2.9	50	50	2	1	2	2	3.33333	4	3.66667	4	3.2	2.83333
30.4832	2	35.7386	2	6	2	4.1	76	87	2	2	2	1	3.37778	4	4	4	3.8	2.55556
22.9854	1	35.7386	2	12	4	7.7	74	70	2	1	1	1	3.73333	4	4	4	3.7	3.55556
27.7743	1	30	3	7	2	5.5	56	21	2	2	2	1	3.48889	4	3.66667	4	3.8	3.44444
33.1213	2	39	3	2	2	5	70	49	2	2	2	1	3.44444	3.16667	4	3.25	3.3	3.33333
19.9286	2	38	4	4	4	1.5	100	7	2	2	2	2	2.64444	3.5	3	3.25	3.4	2.16667
20.0288	2	38	4	3	1	2.5	80	30	2	2	2	2	3.31111	3.83333	4	3.25	3.2	3
15.3787	2	32	3	1	2	3.3	50	55.8294	2	2	2	1	3.35556	3.83333	3.66667	3.75	3.8	3.27778
29.2969	2	35	4	12	7	4	75	21	2	2	2	2	3.13333	3.16667	3.33333	4	3.7	2.44444
17.5781	2	47	2	3	2	1	80	40	2	2	2	1	3.02222	3.66667	4	3.25	3.4	2.77778
23.3377	2	33	4	10	2	4	70	55.8294	2	2	2	1	3	3.33333	4	4	3.4	2.55556
24.7676	2	40	3	3	3	1	65	13	2	2	2	1	2.95556	4.5	3.66667	3.25	3	2.38889
19.2277	2	31	4	2	2	3.9	79	98	2	2	2	2	3.08889	4	4	3	3.4	2.77778
21.9076	2	33	3	3	2	0.5	80	55.8294	2	2	2	1	3.02222	4.66667	3.66667	2.5	3.9	2.33333
23.1481	1.65591	35.7386	1	6	6	5.1	55	46	2	1	1	1	2.68889	3.5	3.33333	2.75	2.4	2.5
35.6401	1	35.7386	4	1	2	2.2	31	1	2	2	2	2	3.75319	5	3.66667	5	3.57174	2.95424
22.3478	2	28	3	4	2	3.9	60	30	2	2	2	2	2.55556	4.66667	5	3.25	1.6	2.16667
23.5294	1	35	4	3	1	0.8	70	0	1	2	2	2	3.24444	4	4	4	3.5	3.11111
18.6667	2	39	4	2	1	1.8	76	0	2	2	2	1	3.22222	4.33333	4	4	3.7	2.5
24.3438	1	23	3	2	1	2.7	70	0	2	2	2	1	2.55556	4	3	2	1.6	3
20.8325	2	35.7386	4	10	4	0.8	75	16	2	2	2	1	3.24444	3.66667	4	3.25	3.4	3
18.1662	2	34	3	3	3	5.2	90	0	2	2	1	2	3.55556	4	4	3	3.7	3.61111
20.9573	2	25	3	2	1	5	80	27	2	2	1	1	3.33333	4.5	4	3.5	3.9	2.55556
20.727	2	30	4	3	2	7.5	90	55.8294	2	2	1	1	2.75556	1.5	3.66667	4	3.1	2.83333
19.5717	2	35	3	8	2	3.1	71	50	2	2	2	1	3.44444	3.83333	4	3.25	4	3.11111
36.7309	2	44	3	5	5	1.2	100	0	2	1	2	2	2.46667	4.66667	2	2.5	1.4	2.11111
21.1463	1	63	2	0	0	1.9	56	12	2	2	1	1	3.11111	3	3	3	3.1	3.22222
23.1481	1	27	4	5	4	1.9	55	0	2	2	2	2	3.71111	5	5	5	3.3	3.27778
16.9062	1	26	4	3	1	7.5	40	0	2	2	2	1	3.02222	4.66667	3.66667	2.75	2.9	3.11111
23.1481	1.65591	35.7386	1	6	6	5.1	55	46	2	1	1	1	2.68889	3.5	3.33333	2.75	2.4	2.5
20.3125	2	37	4	2	2	1	90	100	2	2	2	2	2.95556	4	4	4	3.9	2.05556
26.7299	1	48	3	1	2	0.8	11	10	2	1	1	2	2.66667	2.5	1	2.5	2.8	3
23.6614	1	30	3	3	3	4.40815	50	55.8294	2	2	1	2	3.8	4.83333	5	5	4.1	2.72222
28.6851	2	24	3	2	2	1.5	100	0	2	2	2	2	3.17778	3.33333	4	4	3.7	2.33333
19.1512	2	31	3	4	1	5.8	75	26	2	2	2	2	2.82222	3.5	4	3	3	2.5
24.2187	2	28	3	2	2	5.5	77	55.8294	2	2	2	2	3.37778	4.33333	5	3	3.4	3.05556
22.8928	2	41	3	2.5	3	2.6	53	55.8294	2	2	2	2	2.97778	4.66667	5	4.25	3.2	2.16667
20.5499	2	32	4	2	1	5	50	0	2	2	2	2	3.13333	4	2	2.75	2.1	3.66667
24.5089	1	53	3	3	3	4.8	90	55.8294	2	2	1	2	3.06667	4.66667	3.66667	2.75	3.1	2.44444
18.3594	2	29	3	4	2	2	80	0	2	2	1	1	3.44444	4	4.33333	2.75	3.7	3.5
29.0698	1	73	3	2	3	5.4	80	0	2	2	2	2	2.82222	3.33333	2	1.25	1.5	3.72222
20.6852	2	49	3	3	3	3	75	0	2	2	2	2	2.82222	3.66667	4	3.5	3.5	2.05556
21.6049	1	74	3	3	2.25272	4.2	91	2	2	2	1	1	3.15556	3.33333	3.66667	3.75	3.5	2.77778
22.0317	2	45	4	3	2	4.9	89	75	2	2	2	1	2.93333	4	4	4	3.3	2.11111
26.1962	1	25	4	2	2	5.7	72	9	2	2	1	1	3.00621	3.33333	3.33333	3	2.7	3.01553
23.7228	1	35.7386	3	1	1	4.5	71	0	2	1	1	1	3.35556	4	4	4	4	2.38889
25.2363	1	79	3	3	3	1.6	85	0	2	1	1	2	3.66667	3.5	5	4.25	3.2	3.33333
20.6193	1	28	3	3	3	3.2	90	0	2	2	1	1	3.35556	4.66667	5	4	4	2.33333
19.7232	1	35.7386	4	2.5	2	4.8	79	55.8294	2	2	2	1	2.82222	3.33333	3.66667	3.25	2.9	2.44444
20.0474	2	21	3	3	3	7.4	57	16	1	2	2	2	3.00886	3	3	3	3	3.02216
22.0932	1	30	3	2	2	4.9	70	55.8294	2	2	1	2	3.46667	4	4	4	3.7	3.05556
21.6296	1	24	2	5	4	4.8	64	41	2	2	2	2	3.05416	3	3.33333	2.5	3.24372	3.05556
20.8209	2	28	4	2	2	1	80	10	2	2	2	1	2.93333	5	5	3	4.1	1.61111
25.1532	2	37	4	2	3	4.6	67	44	2	2	1	1	3.48889	4	5	4.75	3.5	2.77778
18.4202	2	21	3	2	1	6.7	39	0	2	2	1	1	2.95556	2.66667	3.33333	2.25	3	3.5
15.6225	2	19	3	12	5	1.6	75	18	2	2	1	2	2.95556	3.16667	4	4	3.1	2.38889
25.8806	1	23	3	2	2	2.6	70	50	2	2	2	2	3.28889	4	4	4.25	4.1	2.33333
29.7265	1	24	3	4	2	4	70	2	2	2	1	1	3.17778	4.33333	4	3.25	3.3	2.83333
19.1953	2	32	4	2	2	0.7	96	33	2	2	2	1	3.13333	3.83333	5	5	2.4	2.66667
23.7387	1	24	2	2	2	4.5	54	55.8294	2	2	2	1	3.06667	3	4	3.25	2.5	3.38889
28.578	2	39	3	3	1	4.6	14	5	2	2	2	2	3.06667	3	3	3	3.3	3
23.8751	2	34	4	8	3	3.6	54	100	2	2	2	1	3.17778	4.16667	4	3.75	3.1	2.94444
30.2978	2	54	2	1	2	4.8	65	100	2	2	1	1	3.53333	4.83333	5	4.25	3.7	3.05556
23.6652	1	66	2	2	2	4.8	47	100	2	2	2	1	3.53333	4.66667	5	4.75	3.7	3
20.0288	2	35.7386	3	5	1	5.1	50	50	2	2	1	1	3.62222	4.83333	4.33333	4	4	3.27778
20.8117	2	28	4	2	3	5.2	67	100	2	2	1	1	3.11111	4	3	3	3.8	3.05556
19.721	2	31	4	1	1	4.9	20	0	2	2	2	1	3.26667	4	4	3.25	3.5	3.44444
25.3906	2	32	3	3	1	2	100	100	2	2	2	1	3.15556	3.33333	3.66667	3	4.2	2.72222
24.4646	2	39	3	1	1	5	40	100	2	2	2	2	3.15556	4.16667	3.66667	3.75	3.2	2.88889
23.1951	2	44	3	5	2	1.2	66	90	2	2	2	1	3.31111	3.83333	4	3.75	3.6	2.83333
20.4152	2	36	3	1	2	4	65	90	2	2	2	2	3.44444	4	4	3.75	3.6	2.94444
35.0293	2	71	1	2	2	5.4	79	99	2	2	2	2	3.22222	3.66667	2.33333	2.75	2.9	3.5
24.3418	2	33	3	1	1	7.3	79	9	2	2	1	2	3.35556	3.83333	4	4	3.6	2.94444
29.4118	1	61	3	1	2	5.1	50	100	2	2	2	2	3.13333	2.83333	2.66667	1.75	1.6	4.27778
23.3726	2	28	4	3	2	8.4	43	100	2	2	2	1	3.2861	4.33333	5	4	2.3	2.7708
17.9687	2	20	3	3	3	7.8	30	100	2	1	1	1	3.31111	3.5	4	4.25	3.5	3.16667
18.8707	2	21	3	3	3	4.8	51	46	2	2	2	1	2.79679	3.5	4	3.25	3.28556	2.5
21.2279	2	49	2	3	3	7.9	40	100	2	2	1	1	3.06667	3.83333	4	3.75	3.2	2.83333
22.8928	2	25	4	2	2	5	88	100	2	2	1	2	3.42222	4.5	5	5	4.2	2.22222
20.7612	2	22	3	2	2	3	20	100	2	2	2	1	3.17778	4	4	3.75	3.7	2.66667
31.1419	2	56	3	2	2	5.2	49	96	2	2	2	2	3.46907	3.83868	4	4	4	3.282
24	2	36	3	3	3	5.4	58	0	2	1	1	1	3.22495	4	4	4	3.81228	2.61111
24.0346	2	38	3	2	2	5	50	11	2	2	2	2	3.06667	3.83333	3	3.75	3.8	2.55556
23.1951	2	46	2	1	2.25272	6.4	49	3	2	2	2	1	3.2	3.66667	3.33333	3.5	2.1	3.44444
23.7228	1	27	4	2	2	2.8	45	100	2	2	2	2	2.93333	4	2.66667	2.75	3	2.83333
24.4646	2	39	3	6	2	5.1	66	49	2	2	2	2	2.97778	3	3	3	3.1	2.88889
22.2222	2	56	4	3	3	0.4	80	97	2	1	1	1	3.11111	4	5	5	4.2	1.22222
18.8189	2	39	4	3	3	3.8	70	99	2	2	2	2	3.04444	4	4	4	4	2.05556
19.7232	1	47	4	3	3	4.7	52	100	2	2	2	1	3.35556	4.33333	5	5	3.6	2.38889
18.424	2	23	4	3	2	5.2	59	87	2	1	1	1	3.08889	4	4	4	3.4	2.61111
20.8117	2	28	4	2	2	5.1	100	100	2	1	1	1	3.48889	5	5	5	4.4	2.44444
38.3906	2	24	3	3	2	6	20	50	2	2	1	1	3.26667	5	5	5	3.2	2.61111
21.6713	2	59	3	3	2	5.5	37	18	2	1	1	1	3.01176	3	4	2.88235	2.9	3.27778
31.7418	1	35	3	3	3	6	40	100	2	2	2	2	3.44444	4.66667	3.66667	3	3.4	3
22.6562	2	34	4	3	3	6.4	79	100	1	2	1	1	3.66667	4.5	5	4.5	4	2.88889
17.7154	2	37	4	2	3	5.7	42	99	2	2	2	2	3.21986	4.33333	4	4	3.47174	2.89869
30.6689	2	24	3	2	2	5.1	82	100	2	2	2	1	3.8	5	3	3	3.1	3.72222
23.0518	2	25	3	1	1	5.1	31	100	2	2	1	2	3.06667	3.66667	3.33333	3.75	3.7	2.44444
22.2222	2	46	3	3	3	5	77	96	2	2	1	1	3.31111	4	4	4	3.9	2.5
27.4717	1	27	4	3	3	2.7	60	65	2	1	1	1	3.44444	4.16667	3.33333	2.75	3.9	3.05556
25.8876	2	33	3	2	3	4.9	45	13	2	2	2	1	3.57778	4.83333	5	4.5	3.2	3
20.7612	2	36	3	3	2	6.1	45	100	2	2	2	1	3.10334	3.87522	3	3.25	2.8	3.24438
17.7154	2	37	4	2	3	6.6	61	99	2	2	2	1	3.08889	4.16667	4	3.5	3	2.88889
22.9854	1	32	3	1	2	4.2	42	49	2	2	1	2	3.33333	3.66667	4	4	3.4	3.05556
19.8141	2	41	4	3	2	2.5	80	33	2	2	2	1	2.91111	3.5	5	4	2.8	2.55556
23.7654	1	37	3	3	2	4.6	47	55	2	2	1	1	3.24444	4.16667	4	3.75	4.1	2.33333
32.9067	1	36	3	0	2	6	50	100	2	2	1	2	3.4	4	4	4	3.5	2.72222
22.5528	2	36	2	2	2	5.9	47	54	2	2	1	2	3.24444	4	4	3.25	3.2	3
19.2395	1	23	3	1	1	4.9	40	100	2	2	2	2	3.11111	3.33333	3.33333	4.25	3.1	2.83333
20.5714	1	29	4	2	2	5	1	100	2	2	2	2	3	3	3	3	3	3
17.6898	2	23	3	2	2	5.1	29	100	2	2	2	1	3.24444	3.66667	4.33333	4	3.3	3.11111
21.2031	2	25	4	2	2	5.1	50	99	2	2	2	2	3	5	3	3.75	3.8	2.27778
17.9687	2	24	3	3	3	6.7	71	100	2	2	2	2	3.02222	3	3	3	2.9	3.11111
20.8117	2	28	4	2	2	4.8	100	100	2	1	1	1	3.02222	4	3.33333	3.25	2.8	2.88889
18.937	1	25	3	2	3	6.9	44	9	2	2	2	1	3	3	3	3	3	3
21.2306	2	22	3	3	3	5.5	91	97	2	2	1	1	3.24444	3.83333	4	4	3.9	2.77778
23.4586	1	25	3	1	0	4.4	10	100	2	2	2	1	3.37778	4.33333	3	3.5	2.8	3.55556
20.9366	1	35.7386	2	2	2	2.7	46	56	1	2	2	2	3.06667	2.66667	2.66667	3	3.3	3.16667
25.5937	2	31	3	3	3	6.3	74	100	2	2	2	2	3.48889	4	4	4	3.2	3.16667
21.6049	1	28	3	2	3	5.3	50	0	2	2	2	2	3.51111	4	5	4.75	3.6	3.44444
22.9854	1	28	3	2.9893	2.25272	5.1	35	49	2	2	2	2	3	3	3	3	3	3
21.2183	2	28	2	2	2	4.6	61	55.8294	2	2	2	2	3.37778	4.5	4	4.25	3.6	3.05556
25.4371	2	51	2	2	2	8	30	80	2	1	1	1	3.86667	5	5	5	3.4	3.33333
19.3792	1	39	3	2	3	5	72	64	2	2	2	2	3.13333	4.66667	4	4	3.3	2.44444
25.1559	1	40	2	3	3	7.6	29	100	2	2	1	1	3.2	3.83333	3	1.5	3.1	2.94444
29.7185	1	32	4	1	4	6	75	100	2	2	2	2	3.17778	3.83333	3.66667	3.25	2.9	2.83333
23.1951	2	37	4	3	2	4	81	73	2	2	2	1	3.46667	3.83333	4	4.5	4.6	2.66667
26.3465	2	46	3	3	3	2.7	60	49	2	2	2	2	2.58515	3.33333	4.66667	3.83289	3.8	1.5
18.1966	1	40	2	2	2	5.7	40	51	1	2	1	2	3.24444	3.83333	4.66667	3.5	3.4	2.83333
27.852	2	29	4	4	2	5	40	55.8294	2	2	2	1	3.31111	4	4	4	3.4	2.88889
24.8016	2	31	3	12	1	4.9	38	55	2	2	2	2	2.97778	3.33333	4	3.25	3.2	2.83333
18.3655	2	28	3	2	2	7	22	100	2	2	2	2	3.17778	4.16667	3	3.25	2.5	3.55556
19.487	2	33	3	2	2	3.2	40	70	2	2	2	2	3.11111	4.33333	4.33333	4.25	3.2	2.5
23.533	2	31	3	3	3	1.3	60	25	2	2	2	1	3.13333	4.16667	4	3.25	3.1	2.94444
20.8117	2	29	3	3	3	4.9	32	100	2	2	2	1	3.15556	4.5	4	4.25	3.4	2.72222
27.3982	1	34	3	3	2	5	69	23	2	2	2	1	3.17778	3.83333	3.33333	3	3.1	3
20.202	1	31	4	2	1	6	50	100	2	2	1	1	3.86667	4.83333	5	5	2.9	3.94444
25.0995	2	35	3	3	1	5	50	15	2	2	2	2	3.48889	4.33333	4.66667	4.5	3.6	2.94444
28.6851	1	29	3	3	3	8	60.5455	55.8294	2	2	2	2	3.24444	3.66667	3.66667	4	3	3.11111
18.8189	2	38	4	9	2	3.5	40	100	2	2	2	1	3.22222	3.83333	4	3.5	2.8	2.88889
22.3081	2	27	2	3	3	3.8	51	100	2	2	2	2	2.71111	4.33333	3.33333	3.75	2.8	2.33333
22.1453	1	64	3	3	3	4.3	68	50	2	2	1	1	3.37338	4.16667	5	3.75	3.7	2.83333
27.0416	1	33	2	2	2	4.40815	50	50	2	2	2	2	2.77778	2.83333	3.33333	3.25	3	3
17.4191	2	28	3	2	2	7.5	40	100	2	2	2	1	3.46667	4	3.33333	3.5	3	4
22.0386	2	54	2	1	1	1.8	50	86	2	2	2	2	3.08889	3.83333	4	3.75	4	2.38889
30.6939	1	32	3	1	1	5.4	60	100	2	2	1	2	3.02222	3.83333	4	3.5	3.2	2.77778
23.4375	2	36	3	2	2	5.4	27	98	2	2	2	1	3.4	4	4	4	3.6	2.72222
24.6755	1	27	3	3	3	5	30	100	2	2	2	2	3.35556	4	4	4	4.3	2.55556
25.3906	2	35.7386	4	8	3	3.1	95	100	2	2	2	2	3.13097	4.5	4	2.5	3.37174	2.84313
26.2976	1	40	4	2	2	6	80	100	2	2	1	1	3.24444	3.33333	5	3.75	2.3	3.27778
22.3133	2	32	3	4	0	6	50	0	2	2	1	1	3.37778	4.33333	4	4	4	2.61111
20.7008	2	37	3	7	3	2.7	38	67	2	2	1	1	3.17778	3.83333	4	3.25	3.2	2.94444
20.4491	2	37	4	3	3	4.40815	75	100	2	2	2	2	2.93333	4	4	4.25	4.7	1.66667
20.331	1	34	4	3	2	6.5	95	100	2	2	2	2	3.02222	4.16667	3	3	3.6	2.55556
20.83	2	30	3	8	2	2.5	50	12	2	2	2	1	2.75556	4	4	2.75	3.3	2
22.231	2	37	4	1	1	4.8	64	100	2	2	1	2	3.42222	4	4	4	3.4	3.11111
21.3382	2	39	3	2	3	5.1	73	100	2	2	1	1	3.55556	4.16667	5	3.75	3.1	3.27778
23.1951	2	27	4	2	1	3.5	40	100	2	2	2	2	3.06667	4	3.33333	3	3.1	2.94444
21.4844	2	28	4	3	3	2.6	70	14	2	1	1	2	3.08889	4	4	4	3.9	2.61111
22.1003	2	32	3	3	3	4.3	73	55.8294	2	2	2	1	3.35556	4.16667	4	3.5	3.3	3.05556
32.872	1	30	3	2	2	3.5	79	62	2	1	1	1	3.64444	4.66667	4	3.25	3.5	3.55556
27.0051	2	31	3	1	2	6.9	33	100	2	2	1	1	3.42222	4	4	4	3.2	3
25.6055	1	37	4	2	2	0	70	70	2	2	2	2	3.07288	3	3	3	3.6	2.84886
29.3962	1	25	3	3	3	7	20	12	2	2	1	1	3.2	3.16667	4	1.75	3.4	3.55556
19.4094	1	27	2	2	3	6	30	22	2	2	2	1	3.26667	4.16667	3	2.75	3	3.38889
20.7008	2	36	3	2	2	7	80	100	2	1	1	1	3.51111	4.5	3.66667	2.25	2.6	3.94444
20.9572	2	31	3	3	2	5	49	100	2	2	1	2	3.46667	4	5	4.25	3.3	3
20.7476	2	36	4	2	1	7	80	100	2	2	1	2	3.11111	3.33333	5	5	3.9	2.22222
19.9219	2	41	4	2	0	4.8	69	12	2	2	2	1	3.22222	4.66667	5	4	3	2.72222
21.6049	1	41	3	3	3	5	38	100	2	2	2	1	3.2	3.83333	4	3.25	3	3.16667
22.6562	2	35.7386	4	2	2.25272	5	70	25	2	2	2	1	3.46667	4.33333	4.66667	4	3.2	3.11111
24.5243	2	35	4	3	2	7.3	60	53	2	2	2	2	3.4	4	3.33333	4	3.2	3.5
19.9594	2	31	4	1	3	4.6	36	29	2	2	1	1	2.88889	3	4	4	3.8	2.38889
22.4766	2	34	3	3	1	3	82	100	2	2	2	2	3.26667	4	5	5	4.4	2.11111
25.711	2	40	3	2	1	6.9	85	55.8294	2	2	1	2	3.26667	4.33333	4.33333	3	2.5	3.77778
29.3878	1	42	4	3	2	4.40815	85	55.8294	2	2	2	1	3.44809	4.33333	4	4	3.81639	2.83333
22.3954	1	42	4	2	1	5.1	90	0	2	2	1	2	4.02222	4.66667	5	4	3.4	3.94444
20.0692	2	31	3	5	4	0.3	76	45	2	2	2	2	2.64444	3	4	4	3.5	1.88889
26.9896	1	25	3	1	0	5	20	0	2	2	2	2	2.77778	3.16667	3.66667	2.25	2	3.22222
26.0617	1	39	3	2	1.5	1.8	73	55.8294	2	2	2	1	3.37778	4.66667	4	4	3.1	3
24.4352	2	42	4	2	2	4.9	90	14	2	2	2	1	2.88889	3.66667	3.33333	3.25	2.6	2.77778
